# Supplementary material for: Higher Steroid Production in the Right Adrenal Gland Compared to the Left One in db/db Mice, a Model of Type 2 Diabetic Obesity
Source: Int J Mol Sci. 2024 Oct 3;25(19):10658. doi: 10.3390/ijms251910658 (PMC11477137; doi:10.3390/ijms251910658)
Supplement: Supplementary file 1 [file ijms-25-10658-s001.zip]

Archive with 1 entries (1 files):
- ijms-3174730-supplementary.pdf
